# Supplementary material for: Using Untargeted LC-MS Metabolomics to Identify the Association of Biomarkers in Cattle Feces with Marbling Standard Longissimus Lumborum
Source: Animals (Basel). 2022 Aug 30;12(17):2243. doi: 10.3390/ani12172243 (PMC9455031; doi:10.3390/ani12172243)
Supplement: Supplementary file 1 [file animals-12-02243-s001.zip]

Archive with 2 entries (2 files):
- animals-1832516-supplementary/Figures S1 and S2.pdf
- animals-1832516-supplementary/Table S1.xls
