# Supplementary material for: Using Untargeted LC-MS Metabolomics to Identify the Association of Biomarkers in Cattle Feces with Marbling Standard Longissimus Lumborum
Source: Animals (Basel). 2022 Aug 30;12(17):2243. doi: 10.3390/ani12172243 (PMC9455031; doi:10.3390/ani12172243)
Supplement: Supplementary file 1 [file animals-12-02243-s001.zip › animals-1832516-supplementary/Table S1.xls]

## Sheet: exp_diff_detail_20220324_202259
Table S1. The detailed information of differential metabolites
Method	Metabolite	HGB content	LGB content	VIP_pred_OPLS-DA	FC(HGB/LGB)	P_value	FDR	p-value（t-test）	KEGG Pathway ID	KEGG Pathway Description	KEGG Pathway First Category	mode	formula	M/Z	RSD	Mass Error
OPLS-DA	(R)-Shinanolone	3.79±0.89	3.15±0.69	1.53731	1.2019	0.03805	0.837	0.03805	-	-	-	neg	C11H12O3	213.055	-	-
OPLS-DA	LysoPA(0:0/18:2(9Z,12Z))	4.78±0.70	5.26±0.57	1.07471	0.908002	0.04688	0.837	0.04688	-	-	-	neg	C21H39O7P	415.225	-	-
OPLS-DA	LPE(16:0)	5.81±0.73	6.29±0.43	1.77567	0.923431	0.03671	0.837	0.03671	-	-	-	neg	C21H44NO7P	434.267	-	-
OPLS-DA	LPE(18:2)	6.49±1.13	7.17±0.59	2.66687	0.904463	0.04631	0.837	0.04631	-	-	-	neg	C23H44NO7P	476.277	-	-
OPLS-DA	Cloversaponin I	5.10±0.67	4.24±1.41	2.68096	1.20392	0.04053	0.837	0.04053	-	-	-	neg	C36H56O9	631.384	-	-
OPLS-DA	Simmondsin	4.61±0.52	4.99±0.41	1.64889	0.924063	0.03535	0.837	0.03535	-	-	-	neg	C16H25NO9	396.126	-	-
OPLS-DA	ADP	3.85±1.11	4.63±0.93	3.04348	0.831281	0.04584	0.837	0.04584	map01100;map05012;map01110;map00230;map00908;map04068;map04080;map04611;map04714;map00195;map04742;map00190;map04142;map04152;map04924	Metabolic pathways; Parkinson disease; Biosynthesis of secondary metabolites; Purine metabolism; Zeatin biosynthesis; FoxO signaling pathway; Neuroactive ligand-receptor interaction; Platelet activation; Thermogenesis; Photosynthesis; Taste transduction; Oxidative phosphorylation; Lysosome; AMPK signaling pathway; Renin secretion	Metabolism;Human Diseases;Metabolism;Metabolism;Metabolism;Environmental Information Processing;Environmental Information Processing;Organismal Systems;Organismal Systems;Metabolism;Organismal Systems;Metabolism;Cellular Processes;Environmental Information Processing;Organismal Systems	neg	C10H15N5O10P2	426.021	-	-
OPLS-DA	N-Acetyl-4-O-acetylneuraminic acid	3.78±0.67	4.59±0.91	2.36495	0.824864	0.01039	0.837	0.01039	-	-	-	neg	C13H21NO10	396.114	-	-
OPLS-DA	PE(P-16:0e/0:0)	6.42±0.41	6.70±0.23	1.25091	0.957755	0.02825	0.8956	0.02825	-	-	-	pos	C21H44NO6P	438.298	-	-
OPLS-DA	PC(16:0/18:2(9Z,12Z))	6.50±1.10	7.15±0.55	3.22804	0.908011	0.03865	0.8956	0.03865	-	-	-	pos	C42H80NO8P	780.551	-	-
OPLS-DA	PC(15:0/20:2(11Z,14Z))	5.30±0.99	6.03±0.46	3.17968	0.879185	0.01479	0.8956	0.01479	-	-	-	pos	C43H82NO8P	794.566	-	-
OPLS-DA	PC(18:0/18:2(9Z,12Z))	6.24±0.89	6.93±0.43	3.13214	0.89974	0.01064	0.8956	0.01064	-	-	-	pos	C44H84NO8P	808.581	-	-
OPLS-DA	SM(d18:0/16:1(9Z))	5.28±1.12	6.08±0.71	3.13613	0.868828	0.02746	0.8956	0.02746	map00600;map01100;map04071;map04217	Sphingolipid metabolism; Metabolic pathways; Sphingolipid signaling pathway; Necroptosis	Metabolism;Metabolism;Environmental Information Processing;Cellular Processes	pos	C39H79N2O6P	725.556	-	-
OPLS-DA	PC(15:0/18:2(9Z,12Z))	5.08±0.75	5.61±0.48	2.90681	0.905136	0.02869	0.8956	0.02869	map01100;map00564;map01110;map00590;map00591;map00592;map05231;map04723	Metabolic pathways; Glycerophospholipid metabolism; Biosynthesis of secondary metabolites; Arachidonic acid metabolism; Linoleic acid metabolism; alpha-Linolenic acid metabolism; Choline metabolism in cancer; Retrograde endocannabinoid signaling	Metabolism;Metabolism;Metabolism;Metabolism;Metabolism;Metabolism;Human Diseases;Organismal Systems	pos	C41H78NO8P	766.536	-	-
OPLS-DA	Cholic acid glucuronide	4.81±0.70	4.14±0.90	1.49731	1.16103	0.03121	0.8956	0.03121	-	-	-	pos	C30H48O11	607.309	-	-
OPLS-DA	2,3-Dimethylpyrazine	3.63±0.48	4.06±0.38	2.48295	0.893727	0.01138	0.8956	0.01138	-	-	-	pos	C6H8N2	109.077	-	-
OPLS-DA	Osmundalin	4.44±0.56	4.83±0.39	1.50433	0.918941	0.03435	0.8956	0.03435	-	-	-	pos	C12H18O8	622.234	-	-
OPLS-DA	Ganoderic acid F	4.91±0.42	4.37±0.51	1.61378	1.12503	0.003289	0.8956	0.003289	-	-	-	pos	C32H42O9	593.275	-	-
OPLS-DA	PC(16:0/18:3(9Z,12Z,15Z))	4.96±0.59	5.39±0.48	1.95332	0.920022	0.0376	0.8956	0.0376	-	-	-	pos	C42H78NO8P	738.544	-	-
OPLS-DA	13'-Hydroxy-gamma-tocotrienol	3.77±0.71	3.25±0.65	1.32919	1.16123	0.04497	0.8956	0.04497	-	-	-	pos	C28H42O3	449.299	-	-
OPLS-DA	ANISINDIONE	3.21±0.73	2.55±0.85	2.71284	1.25952	0.03065	0.8956	0.03065	-	-	-	pos	C16H12O3	253.086	-	-
OPLS-DA	Digoxin	3.44±0.59	4.12±0.75	2.73096	0.834829	0.009928	0.8956	0.009928	map04976	Bile secretion	Organismal Systems	pos	C41H64O14	745.42	-	-
OPLS-DA	Indoleacetaldehyde	4.57±0.39	4.88±0.39	1.74902	0.937654	0.0433	0.8956	0.0433	map01100;map00380	Metabolic pathways; Tryptophan metabolism	Metabolism;Metabolism	pos	C10H9NO	160.076	-	-
OPLS-DA	Methylpyrazine	4.57±0.38	4.93±0.50	2.51278	0.927383	0.03477	0.8956	0.03477	-	-	-	pos	C5H6N2	95.061	-	-
WGCNA	PC(14:0/18:1(11Z))	5.19±1.41	5.88±0.70	-	-	-	-	0.099	-	-	-	pos	C40H78NO8P	754.535	0.00850525	-0.449363
WGCNA	2,4,12-Octadecatrienoic acid isobutylamide	3.51±0.96	3.55±0.73	-	-	-	-	0.881	-	-	-	pos	C22H39NO	351.337	0.0599879	-0.613946
WGCNA	PC(14:0/18:2(9Z,12Z))	4.20±1.32	5.05±0.78	-	-	-	-	0.041	-	-	-	pos	C40H76NO8P	752.52	0.037902	-1.31511
WGCNA	PE(16:1(9Z)/22:6(4Z,7Z,10Z,13Z,16Z,19Z))	3.16±1.51	4.34±1.29	-	-	-	-	0.029	-	-	-	pos	C43H72NO8P	762.505	0.0812207	-1.85108
WGCNA	PC(16:0/16:0)	3.36±1.95	4.68±1.30	-	-	-	-	0.038	map01100;map00564;map01110;map00590;map00591;map00592;map05231;map04723	Metabolic pathways; Glycerophospholipid metabolism; Biosynthesis of secondary metabolites; Arachidonic acid metabolism; Linoleic acid metabolism; alpha-Linolenic acid metabolism; Choline metabolism in cancer; Retrograde endocannabinoid signaling	Metabolism;Metabolism;Metabolism;Metabolism;Metabolism;Metabolism;Human Diseases;Organismal Systems	pos	C40H80NO8P	756.551	0.00645827	-1.15487
WGCNA	1-Palmitoyl-2-linoleoyl PE	3.80±1.01	4.59±0.92	-	-	-	-	0.031	-	-	-	pos	C39H74NO8P	738.505	0.107736	0.207428
WGCNA	PIP(18:1(11Z)/18:3(6Z,9Z,12Z))	3.35±1.04	3.75±1.29	-	-	-	-	0.36	-	-	-	pos	C48H86O18P2	507.268	0.0800188	-8.32689
WGCNA	Neuromedin B (1-3)	2.61±0.94	2.90±1.02	-	-	-	-	0.424	-	-	-	pos	C12H22N4O5	344.193	0.117325	0.225666
WGCNA	Quinquenoside IV	3.13±1.06	3.09±1.38	-	-	-	-	0.93	-	-	-	pos	C54H90O24	562.303	0.0513491	8.74097
WGCNA	PS(14:1(9Z)/20:5(5Z,8Z,11Z,14Z,17Z))	2.98±1.85	3.82±1.42	-	-	-	-	0.175	-	-	-	pos	C40H66NO10P	796.42	0.0116795	8.94796
WGCNA	Lysyl-Histidine	2.54±1.21	2.35±1.10	-	-	-	-	0.658	-	-	-	pos	C12H21N5O3	306.156	0.0198942	8.25497
WGCNA	Leu-Leu-Leu	3.41±0.84	3.59±0.76	-	-	-	-	0.539	-	-	-	pos	C18H35N3O4	340.26	0.0378031	0.18461
WGCNA	6-({8,11-dihydroxy-17-methoxy-10-oxo-2-oxatricyclo[13.2.2.1,]icosa-1(17),3,5,7(20),15,18-hexaen-4-yl}oxy)-3,4,5-trihydroxyoxane-2-carboxylic acid	4.48±1.04	4.99±0.78	-	-	-	-	0.143	-	-	-	pos	C26H30O12	499.164	0.0156583	6.90392
WGCNA	LysoPE(0:0/22:6(4Z,7Z,10Z,13Z,16Z,19Z))	4.08±1.48	4.94±0.91	-	-	-	-	0.068	-	-	-	pos	C27H44NO7P	508.278	0.0489461	-8.99457
WGCNA	PC(18:4(6Z,9Z,12Z,15Z)/P-16:0)	3.97±0.97	4.51±0.99	-	-	-	-	0.142	-	-	-	pos	C42H76NO7P	760.524	0.0319663	-1.06949
WGCNA	3-O-Sulfogalactosylceramide (d18:1/18:0)	4.91±1.31	5.69±0.72	-	-	-	-	0.057	map00600;map01100	Sphingolipid metabolism; Metabolic pathways	Metabolism;Metabolism	pos	C42H81NO11S	846.522	0.00702014	7.66715
WGCNA	PC(O-16:0/18:2(9Z,12Z))	4.13±1.14	4.86±0.96	-	-	-	-	0.067	-	-	-	pos	C42H82NO7P	788.555	0.0423263	0.769992
WGCNA	DG(18:4(6Z,9Z,12Z,15Z)/24:0/0:0)	4.02±0.96	4.66±0.85	-	-	-	-	0.063	-	-	-	pos	C45H80O5	739.571	0.040011	9.98816
WGCNA	PS(20:2(11Z,14Z)/20:5(5Z,8Z,11Z,14Z,17Z))	3.46±0.90	4.46±0.85	-	-	-	-	0.004	-	-	-	pos	C46H76NO10P	856.505	0.138456	-6.48092
WGCNA	PC(18:2(9Z,12Z)/P-16:0)	3.62±1.25	3.98±1.32	-	-	-	-	0.458	-	-	-	pos	C42H80NO7P	786.54	0.0234213	2.15995
WGCNA	PC(15:0/20:5(5Z,8Z,11Z,14Z,17Z))	3.26±1.79	3.88±1.68	-	-	-	-	0.334	-	-	-	pos	C43H76NO8P	748.524	0.0165237	-4.10921
WGCNA	PC(15:0/18:4(6Z,9Z,12Z,15Z))	3.47±1.13	4.37±0.81	-	-	-	-	0.019	-	-	-	pos	C41H74NO8P	722.509	0.0107352	-4.09066
WGCNA	PC(16:1(9Z)/22:6(4Z,7Z,10Z,13Z,16Z,19Z))	3.73±0.86	4.33±0.84	-	-	-	-	0.065	-	-	-	pos	C46H78NO8P	826.534	0.0580404	-1.54502
WGCNA	Centellasaponin B	3.81±0.90	3.98±0.66	-	-	-	-	0.544	-	-	-	pos	C42H68O16	829.466	0.0520877	9.54168
WGCNA	Glabrin D	3.65±0.77	3.48±0.74	-	-	-	-	0.543	-	-	-	pos	C36H49N7O10	722.348	0.0291637	-4.03805
WGCNA	Alliofuroside A	3.32±0.94	3.41±0.95	-	-	-	-	0.81	-	-	-	pos	C44H72O18	467.226	0.257194	2.39022
WGCNA	Piperdial	3.46±1.26	3.95±0.75	-	-	-	-	0.209	-	-	-	neg	C15H22O3	285.124	0.0423448	-9.08892
WGCNA	Hordatine A	4.05±0.82	3.97±1.01	-	-	-	-	0.806	-	-	-	neg	C28H38N8O5	601.266	0.00931421	0.0568057
WGCNA	Withaperuvin H	3.51±1.11	2.83±0.96	-	-	-	-	0.085	-	-	-	neg	C30H42O9S	613.22	0.0775952	-6.81806
WGCNA	LysoPE(0:0/22:1(13Z))	3.46±1.72	3.07±1.88	-	-	-	-	0.564	-	-	-	neg	C27H54NO7P	580.361	0.0282142	-1.26794
WGCNA	Desmosine	4.68±1.24	4.50±1.13	-	-	-	-	0.682	-	-	-	neg	C24H40N5O8+	547.263	0.00500192	0.858239
WGCNA	3,4,5-trihydroxy-6-[(14-hydroxy-3-methyl-1,7-dioxo-3,4,5,6,7,8,9,10-octahydro-1H-2-benzoxacyclotetradecin-16-yl)oxy]oxane-2-carboxylic acid	3.65±1.12	3.52±1.17	-	-	-	-	0.76	-	-	-	neg	C24H30O11	475.159	0.0176526	-3.13582
WGCNA	5-Hydroxyketamine	2.99±1.62	2.36±1.45	-	-	-	-	0.272	-	-	-	neg	C13H16ClNO2	234.068	0.0479713	-4.14467
WGCNA & OPLS-DA	Ac-Ser-Asp-Lys-Pro-OH	2.43±0.63	2.61±1.28	-	-	-	-	0.623	-	-	-	neg	C20H33N5O9	486.216	0.0486018	-9.4832
WGCNA & OPLS-DA	Ac-Ser-Asp-Lys-Pro-OH	2.42±0.63	3.25±0.87	1.62712	0.744301	0.005663	0.837	0.005663	-	-	-	neg	C20H33N5O9	486.216	0.02	-2.16428
WGCNA & OPLS-DA	PC(15:0/20:1(11Z))	4.25±0.99	4.94±0.63	2.86407	0.859947	0.03018	0.8956	0.03018	-	-	-	pos	C43H84NO8P	796.581	0.056	0.60039
WGCNA & OPLS-DA	Spermine	3.32±1.04	3.94±0.47	2.12089	0.842132	0.04342	0.8956	0.04342	map01100;map04976;map00480;map00330;map00410	Metabolic pathways; Bile secretion; Glutathione metabolism; Arginine and proline metabolism; beta-Alanine metabolism	Metabolism;Organismal Systems;Metabolism;Metabolism;Metabolism	pos	C10H26N4	203.223	0.049	-9.4832
